# Supplementary material for: Detection of ERBB2 (HER2) Gene Amplification Events in Cell-Free DNA and Response to Anti-HER2 Agents in a Large Asian Cancer Patient Cohort
Source: Front Oncol. 2019 Apr 4;9:212. doi: 10.3389/fonc.2019.00212 (PMC6458313; doi:10.3389/fonc.2019.00212)
Supplement: Supplementary file 1 [file Table_2.XLSX]

## Sheet: Supplementary Table 2
Sample ID	Gene	Alteration	MAF (%)	CN	Mutation Type	Cancer Type	Clonality	ERBB2 Focal (Y/N)
A010290001	EGFR	L858R	16.0631	NA	MISSENSE	Lung adenocarcinoma	clonal	Y
A010290001	EGFR	AMP	NA	2.41069	CNA	Lung adenocarcinoma	n/a	Y
A010290001	ERBB2	AMP	NA	3.91347	CNA	Lung adenocarcinoma	n/a	Y
A010290001	NFE2L2	W24R	1.79252	NA	MISSENSE	Lung adenocarcinoma	subclonal	Y
A010290001	TP53	E339*	1.31942	NA	NONSENSE	Lung adenocarcinoma	subclonal	Y
A010290001	BRAF	V600E	0.469292	NA	MISSENSE	Lung adenocarcinoma	subclonal_minor	Y
A010526401	TP53	I255fs	22.425	NA	INDEL	Colorectal adenocarcinoma	clonal	Y
A2329201_1	BRAF	AMP	NA	2.37605	CNA	Colorectal Adenocarcinoma	n/a	Y
A2329201_1	EGFR	AMP	NA	2.7698	CNA	Colorectal Adenocarcinoma	n/a	Y
A2329201_1	ERBB2	AMP	NA	3.4661	CNA	Colorectal Adenocarcinoma	n/a	Y
A2329201_1	KIT	AMP	NA	3.48277	CNA	Colorectal Adenocarcinoma	n/a	Y
A2329201_1	MET	AMP	NA	2.24784	CNA	Colorectal Adenocarcinoma	n/a	Y
A2329201_1	PDGFRA	AMP	NA	3.95152	CNA	Colorectal Adenocarcinoma	n/a	Y
A2329201_1	PIK3CA	AMP	NA	2.46353	CNA	Colorectal Adenocarcinoma	n/a	Y
A6855601	ERBB2	AMP	NA	2.33721	CNA	Colorectal adenocarcinoma	n/a	Y
A6855601	FGFR1	AMP	NA	3.88417	CNA	Colorectal adenocarcinoma	n/a	Y
A010742901	ERBB2	A775_G776insYVMA	49.4667	NA	INDEL	Lung adenocarcinoma	clonal	Y
A010742901	ERBB2	AMP	NA	3.542	CNA	Lung adenocarcinoma	n/a	Y
A010742901	TP53	Y205C	23.65	NA	MISSENSE	Lung adenocarcinoma	subclonal	Y
A010742901	PIK3CA	E542K	0.0506389	NA	MISSENSE	Lung adenocarcinoma	subclonal_minor	Y
A010742901	PIK3CA	E545K	0.13421	NA	MISSENSE	Lung adenocarcinoma	subclonal_minor	Y
A010742901	TP53	K132N	1.44506	NA	MISSENSE	Lung adenocarcinoma	subclonal_minor	Y
A010981901	EGFR	L858R	3.67112	NA	MISSENSE	Non-small cell lung carcinoma	clonal	Y
A010981901	ERBB2	S310F	5.96079	NA	MISSENSE	Non-small cell lung carcinoma	clonal	Y
A010981901	TP53	NA	3.02076	NA	SPLICE	Non-small cell lung carcinoma	clonal	Y
A010981901	ERBB2	AMP	NA	2.34504	CNA	Non-small cell lung carcinoma	n/a	Y
A011215201	TP53	A347fs	1.56583	NA	INDEL	Cervical adenocarcinoma	clonal	Y
A011215201	ERBB2	AMP	NA	4.51761	CNA	Cervical adenocarcinoma	n/a	Y
A2173901_1	TP53	I195T	13.18	NA	MISSENSE	Gastric Adenocarcinoma	clonal	Y
A2173901_1	CCNE1	AMP	NA	2.49038	CNA	Gastric Adenocarcinoma	n/a	Y
A2173901_1	ERBB2	AMP	NA	7.19942	CNA	Gastric Adenocarcinoma	n/a	Y
A2173901_1	MYC	AMP	NA	2.74472	CNA	Gastric Adenocarcinoma	n/a	Y
A2173901_1	PIK3CA	E545G	0.17	NA	MISSENSE	Gastric Adenocarcinoma	subclonal_minor	Y
A2329201_1	APC	Q1378*	44.27	NA	NONSENSE	Colorectal Adenocarcinoma	clonal	Y
A2329201_1	SMAD4	R361H	70.33	NA	MISSENSE	Colorectal Adenocarcinoma	clonal	Y
A6855601	PIK3CA	AMP	NA	2.60054	CNA	Colorectal adenocarcinoma	n/a	Y
A8209601	AR	AMP	NA	2.9007	CNA	Colorectal adenocarcinoma	n/a	N
A8209601	CCNE1	AMP	NA	2.786	CNA	Colorectal adenocarcinoma	n/a	N
A8209601	CDK4	AMP	NA	2.66674	CNA	Colorectal adenocarcinoma	n/a	N
A8209601	ERBB2	AMP	NA	2.68305	CNA	Colorectal adenocarcinoma	n/a	N
A8209601	FGFR1	AMP	NA	3.49357	CNA	Colorectal adenocarcinoma	n/a	N
A8209601	PIK3CA	AMP	NA	2.68884	CNA	Colorectal adenocarcinoma	n/a	N
A2329201_1	APC	Q1204*	25.6	NA	NONSENSE	Colorectal Adenocarcinoma	subclonal	Y
A2329201_1	KRAS	Q61H	16.41	NA	MISSENSE	Colorectal Adenocarcinoma	subclonal	Y
A2329201_1	BRAF	V600E	0.21	NA	MISSENSE	Colorectal Adenocarcinoma	subclonal_minor	Y
A2329201_1	EGFR	G465R	0.26	NA	MISSENSE	Colorectal Adenocarcinoma	subclonal_minor	Y
A2329201_1	EGFR	S464L	3.25	NA	MISSENSE	Colorectal Adenocarcinoma	subclonal_minor	Y
A2329201_1	NF1	R2450*	0.97	NA	NONSENSE	Colorectal Adenocarcinoma	subclonal_minor	Y
A2329201_1	RET	CCDC6-RET	0.098717	NA	FUSION	Colorectal Adenocarcinoma	subclonal_minor	Y
A2914401_1	CCND2	AMP	NA	2.3376	CNA	Non-small Cell Lung Carcinoma	n/a	Y
A2914401_1	EGFR	AMP	NA	2.2653	CNA	Non-small Cell Lung Carcinoma	n/a	Y
A2914401_1	ERBB2	AMP	NA	2.74222	CNA	Non-small Cell Lung Carcinoma	n/a	Y
A2914401_1	KIT	AMP	NA	2.2582	CNA	Non-small Cell Lung Carcinoma	n/a	Y
A2938601_1	TP53	S215R	55.6	NA	MISSENSE	Breast Carcinoma	clonal	Y
A2938601_1	CDK4	AMP	NA	2.43767	CNA	Breast Carcinoma	n/a	Y
A2938601_1	ERBB2	AMP	NA	3.27311	CNA	Breast Carcinoma	n/a	Y
A2938601_1	FGFR1	AMP	NA	2.47831	CNA	Breast Carcinoma	n/a	Y
A2938601_1	PIK3CA	AMP	NA	2.97199	CNA	Breast Carcinoma	n/a	Y
A2938601_1	RAF1	AMP	NA	2.83548	CNA	Breast Carcinoma	n/a	Y
A2938601_1	PIK3CA	E542K	0.79	NA	MISSENSE	Breast Carcinoma	subclonal_minor	Y
A2938601_1	PIK3CA	E545K	0.51	NA	MISSENSE	Breast Carcinoma	subclonal_minor	Y
A2938601_1	PIK3CA	Q546K	0.16	NA	MISSENSE	Breast Carcinoma	subclonal_minor	Y
A3072001_1	EGFR	L858R	16.69	NA	MISSENSE	Non-small Cell Lung Carcinoma	clonal	Y
A3072001_1	TP53	S241F	12.38	NA	MISSENSE	Non-small Cell Lung Carcinoma	clonal	Y
A3072001_1	AR	AMP	NA	1.42857	CNA	Non-small Cell Lung Carcinoma	n/a	Y
A3072001_1	BRAF	AMP	NA	2.58439	CNA	Non-small Cell Lung Carcinoma	n/a	Y
A3072001_1	CCNE1	AMP	NA	4.97798	CNA	Non-small Cell Lung Carcinoma	n/a	Y
A3072001_1	CDK6	AMP	NA	2.54494	CNA	Non-small Cell Lung Carcinoma	n/a	Y
A3072001_1	EGFR	AMP	NA	3.03428	CNA	Non-small Cell Lung Carcinoma	n/a	Y
A3072001_1	ERBB2	AMP	NA	3.52955	CNA	Non-small Cell Lung Carcinoma	n/a	Y
A3072001_1	MET	AMP	NA	2.30095	CNA	Non-small Cell Lung Carcinoma	n/a	Y
A3072001_1	PIK3CA	AMP	NA	2.401	CNA	Non-small Cell Lung Carcinoma	n/a	Y
A3593801_1	TP53	H168R	8.74	NA	MISSENSE	Ovarian Carcinoma	clonal	Y
A3593801_1	CCNE1	AMP	NA	2.19801	CNA	Ovarian Carcinoma	n/a	Y
A3593801_1	ERBB2	AMP	NA	2.22987	CNA	Ovarian Carcinoma	n/a	Y
A3593801_1	MET	AMP	NA	2.45429	CNA	Ovarian Carcinoma	n/a	Y
A4194001_1	CTNNB1	S45P	19.9453	NA	MISSENSE	Hepatocellular Carcinoma	clonal	N
A4194001_1	TP53	K139fs	19.3783	NA	INDEL	Hepatocellular Carcinoma	clonal	N
A4194001_1	BRAF	AMP	NA	2.58692	CNA	Hepatocellular Carcinoma	n/a	N
A4194001_1	EGFR	AMP	NA	2.6058	CNA	Hepatocellular Carcinoma	n/a	N
A4194001_1	ERBB2	AMP	NA	2.37388	CNA	Hepatocellular Carcinoma	n/a	N
A4194001_1	MET	AMP	NA	12.1034	CNA	Hepatocellular Carcinoma	n/a	N
A4194001_1	TERT	NA	4.98773	NA	MISSENSE	Hepatocellular Carcinoma	subclonal	N
A4194001_1	TP53	Y220C	0.113344	NA	MISSENSE	Hepatocellular Carcinoma	subclonal_minor	N
A4406801_1	ERBB2	S310F	39.5945	NA	MISSENSE	Gastric Carcinoma	clonal	Y
A4406801_1	TP53	H193R	43.6396	NA	MISSENSE	Gastric Carcinoma	clonal	Y
A4406801_1	CCNE1	AMP	NA	7.89889	CNA	Gastric Carcinoma	n/a	Y
A4406801_1	EGFR	AMP	NA	4.0932	CNA	Gastric Carcinoma	n/a	Y
A4406801_1	ERBB2	AMP	NA	4.75473	CNA	Gastric Carcinoma	n/a	Y
A4406801_1	KIT	AMP	NA	2.29218	CNA	Gastric Carcinoma	n/a	Y
A4406801_1	MET	AMP	NA	25.3235	CNA	Gastric Carcinoma	n/a	Y
A4406801_1	MYC	AMP	NA	3.14593	CNA	Gastric Carcinoma	n/a	Y
A4406801_1	RAF1	AMP	NA	2.51085	CNA	Gastric Carcinoma	n/a	Y
A5399801	CCNE1	AMP	NA	3.26983	CNA	Lung squamous cell carcinoma	n/a	N
A5399801	CDK4	AMP	NA	2.59748	CNA	Lung squamous cell carcinoma	n/a	N
A5399801	ERBB2	AMP	NA	2.60899	CNA	Lung squamous cell carcinoma	n/a	N
A5399801	FGFR1	AMP	NA	8.87939	CNA	Lung squamous cell carcinoma	n/a	N
A5399801	KRAS	AMP	NA	2.61341	CNA	Lung squamous cell carcinoma	n/a	N
A5399801	PDGFRA	AMP	NA	3.21156	CNA	Lung squamous cell carcinoma	n/a	N
A5399801	PIK3CA	AMP	NA	2.6464	CNA	Lung squamous cell carcinoma	n/a	N
A5399801	RAF1	AMP	NA	2.55473	CNA	Lung squamous cell carcinoma	n/a	N
A6406801	ERBB2	V777L	10.5793	NA	MISSENSE	Non-small cell lung carcinoma	clonal	Y
A6406801	ERBB2	AMP	NA	2.55084	CNA	Non-small cell lung carcinoma	n/a	Y
A6406801	MYC	AMP	NA	2.76144	CNA	Non-small cell lung carcinoma	n/a	Y
A6406801	EGFR	E746_A750del	1.55459	NA	INDEL	Non-small cell lung carcinoma	subclonal	Y
A6406801	TP53	NA	1.46055	NA	SPLICE	Non-small cell lung carcinoma	subclonal	Y
A6808001	ERBB2	G778_P780dup	20.2276	NA	INDEL	Lung adenocarcinoma	clonal	N
A6808001	TP53	G199V	13.7061	NA	MISSENSE	Lung adenocarcinoma	clonal	N
A6808001	BRAF	AMP	NA	2.67798	CNA	Lung adenocarcinoma	n/a	N
A6808001	ERBB2	AMP	NA	2.24754	CNA	Lung adenocarcinoma	n/a	N
A6808001	MYC	AMP	NA	8.7918	CNA	Lung adenocarcinoma	n/a	N
A6855601	APC	Q1378*	37.1361	NA	NONSENSE	Colorectal adenocarcinoma	clonal	Y
A6855601	TP53	E258D	39.8483	NA	MISSENSE	Colorectal adenocarcinoma	clonal	Y
A8971701	AR	AMP	NA	2.32928	CNA	Colorectal adenocarcinoma	n/a	Y
A8971701	BRAF	AMP	NA	2.32768	CNA	Colorectal adenocarcinoma	n/a	Y
A8971701	CDK6	AMP	NA	2.33259	CNA	Colorectal adenocarcinoma	n/a	Y
A6855601	FBXW7	R465H	13.6162	NA	MISSENSE	Colorectal adenocarcinoma	subclonal	Y
A7029901	TP53	Y220C	4.02178	NA	MISSENSE	Gastric adenocarcinoma	clonal	Y
A7029901	ERBB2	AMP	NA	16.6288	CNA	Gastric adenocarcinoma	n/a	Y
A7562801	IDH1	R132C	37.2002	NA	MISSENSE	Head and neck carcinoma	clonal	N
A7562801	BRAF	AMP	NA	2.8418	CNA	Head and neck carcinoma	n/a	N
A7562801	CDK6	AMP	NA	2.69401	CNA	Head and neck carcinoma	n/a	N
A7562801	ERBB2	AMP	NA	2.50939	CNA	Head and neck carcinoma	n/a	N
A7562801	MET	AMP	NA	2.66891	CNA	Head and neck carcinoma	n/a	N
A7562801	PIK3CA	AMP	NA	2.62319	CNA	Head and neck carcinoma	n/a	N
A7562801	TP53	G266R	3.40079	NA	MISSENSE	Head and neck carcinoma	subclonal	N
A7562801	TP53	R273H	2.73945	NA	MISSENSE	Head and neck carcinoma	subclonal	N
A7562801	BRAF	G464V	0.325854	NA	MISSENSE	Head and neck carcinoma	subclonal_minor	N
A7562801	CDKN2A	NA	0.860756	NA	SPLICE	Head and neck carcinoma	subclonal_minor	N
A7562801	HRAS	G13V	0.25313	NA	MISSENSE	Head and neck carcinoma	subclonal_minor	N
A7562801	KRAS	G12A	0.282255	NA	MISSENSE	Head and neck carcinoma	subclonal_minor	N
A7562801	KRAS	G12S	0.22622	NA	MISSENSE	Head and neck carcinoma	subclonal_minor	N
A7562801	KRAS	G12V	0.157378	NA	MISSENSE	Head and neck carcinoma	subclonal_minor	N
A7562801	TP53	R209fs	1.75439	NA	INDEL	Head and neck carcinoma	subclonal_minor	N
A7562801	TP53	L35fs	0.0564467	NA	INDEL	Head and neck carcinoma	subclonal_minor	N
A7562801	TP53	M169fs	0.0781562	NA	INDEL	Head and neck carcinoma	subclonal_minor	N
A7562801	TP53	P190fs	0.476655	NA	INDEL	Head and neck carcinoma	subclonal_minor	N
A7562801	TP53	P75fs	0.131319	NA	INDEL	Head and neck carcinoma	subclonal_minor	N
A7562801	TP53	S240fs	1.35219	NA	INDEL	Head and neck carcinoma	subclonal_minor	N
A7562801	TP53	S90fs	0.117109	NA	INDEL	Head and neck carcinoma	subclonal_minor	N
A7562801	TP53	T284fs	0.0569477	NA	INDEL	Head and neck carcinoma	subclonal_minor	N
A7562801	TP53	A119G	0.11769	NA	MISSENSE	Head and neck carcinoma	subclonal_minor	N
A7562801	TP53	A347D	0.357436	NA	MISSENSE	Head and neck carcinoma	subclonal_minor	N
A7562801	TP53	A347V	0.289871	NA	MISSENSE	Head and neck carcinoma	subclonal_minor	N
A7562801	TP53	E171D	0.79385	NA	MISSENSE	Head and neck carcinoma	subclonal_minor	N
A7562801	TP53	E171G	1.60319	NA	MISSENSE	Head and neck carcinoma	subclonal_minor	N
A7562801	TP53	E198D	0.146606	NA	MISSENSE	Head and neck carcinoma	subclonal_minor	N
A7562801	TP53	E258D	0.35974	NA	MISSENSE	Head and neck carcinoma	subclonal_minor	N
A7562801	TP53	G105C	0.108185	NA	MISSENSE	Head and neck carcinoma	subclonal_minor	N
A7562801	TP53	G105V	0.373302	NA	MISSENSE	Head and neck carcinoma	subclonal_minor	N
A7562801	TP53	G245S	0.109222	NA	MISSENSE	Head and neck carcinoma	subclonal_minor	N
A7562801	TP53	G279E	0.678313	NA	MISSENSE	Head and neck carcinoma	subclonal_minor	N
A7562801	TP53	H214R	0.311151	NA	MISSENSE	Head and neck carcinoma	subclonal_minor	N
A7562801	TP53	L194F	0.16513	NA	MISSENSE	Head and neck carcinoma	subclonal_minor	N
A7562801	TP53	L265Q	0.159513	NA	MISSENSE	Head and neck carcinoma	subclonal_minor	N
A7562801	TP53	M246V	0.214298	NA	MISSENSE	Head and neck carcinoma	subclonal_minor	N
A7562801	TP53	R174G	0.363312	NA	MISSENSE	Head and neck carcinoma	subclonal_minor	N
A7562801	TP53	R174S	0.146781	NA	MISSENSE	Head and neck carcinoma	subclonal_minor	N
A7562801	TP53	R174W	0.107453	NA	MISSENSE	Head and neck carcinoma	subclonal_minor	N
A7562801	TP53	R181C	0.200781	NA	MISSENSE	Head and neck carcinoma	subclonal_minor	N
A7562801	TP53	R249S	0.123352	NA	MISSENSE	Head and neck carcinoma	subclonal_minor	N
A7562801	TP53	R249W	0.18183	NA	MISSENSE	Head and neck carcinoma	subclonal_minor	N
A7562801	TP53	R267Q	0.40555	NA	MISSENSE	Head and neck carcinoma	subclonal_minor	N
A7562801	TP53	R273C	0.367359	NA	MISSENSE	Head and neck carcinoma	subclonal_minor	N
A7562801	TP53	R282W	0.851315	NA	MISSENSE	Head and neck carcinoma	subclonal_minor	N
A7562801	TP53	Y234C	1.38948	NA	MISSENSE	Head and neck carcinoma	subclonal_minor	N
A7562801	TP53	E349*	0.973144	NA	NONSENSE	Head and neck carcinoma	subclonal_minor	N
A7562801	TP53	G266*	0.238709	NA	NONSENSE	Head and neck carcinoma	subclonal_minor	N
A7562801	TP53	K120*	1.53549	NA	NONSENSE	Head and neck carcinoma	subclonal_minor	N
A7562801	TP53	R65*	0.0971369	NA	NONSENSE	Head and neck carcinoma	subclonal_minor	N
A7562801	TP53	E224D	0.158366	NA	SPLICE	Head and neck carcinoma	subclonal_minor	N
A7562801	TP53	NA	0.556395	NA	SPLICE	Head and neck carcinoma	subclonal_minor	N
A7562801	TP53	NA	0.198246	NA	SPLICE	Head and neck carcinoma	subclonal_minor	N
A7562801	TP53	NA	0.166699	NA	SPLICE	Head and neck carcinoma	subclonal_minor	N
A7562801	TP53	NA	0.130632	NA	SPLICE	Head and neck carcinoma	subclonal_minor	N
A7562801	TP53	Q331H	0.391209	NA	SPLICE	Head and neck carcinoma	subclonal_minor	N
A7562801	TP53	T125M	0.658513	NA	SPLICE	Head and neck carcinoma	subclonal_minor	N
A8013702	TP53	G244C	85.6526	NA	MISSENSE	Lung cancer	clonal	N
A8013702	ERBB2	AMP	NA	2.83431	CNA	Lung cancer	n/a	N
A8154401	AR	AMP	NA	1.17899	CNA	Gastric adenocarcinoma	n/a	Y
A8154401	CCNE1	AMP	NA	10.3124	CNA	Gastric adenocarcinoma	n/a	Y
A8154401	EGFR	AMP	NA	2.83366	CNA	Gastric adenocarcinoma	n/a	Y
A8154401	ERBB2	AMP	NA	2.66771	CNA	Gastric adenocarcinoma	n/a	Y
A8154401	KRAS	AMP	NA	2.30845	CNA	Gastric adenocarcinoma	n/a	Y
A8154401	MYC	AMP	NA	3.72182	CNA	Gastric adenocarcinoma	n/a	Y
A8154401	PIK3CA	AMP	NA	3.05322	CNA	Gastric adenocarcinoma	n/a	Y
A8154401	RAF1	AMP	NA	2.31418	CNA	Gastric adenocarcinoma	n/a	Y
A8154401	RB1	R787*	0.121195	NA	NONSENSE	Gastric adenocarcinoma	subclonal_minor	Y
A8154401	TP53	M237V	0.188785	NA	MISSENSE	Gastric adenocarcinoma	subclonal_minor	Y
A8209601	APC	E1306*	78.3248	NA	NONSENSE	Colorectal adenocarcinoma	clonal	N
A8209601	TP53	R175H	74.1611	NA	MISSENSE	Colorectal adenocarcinoma	clonal	N
A8971701	EGFR	AMP	NA	2.3968	CNA	Colorectal adenocarcinoma	n/a	Y
A8971701	ERBB2	AMP	NA	38.3876	CNA	Colorectal adenocarcinoma	n/a	Y
A8971701	MET	AMP	NA	2.26206	CNA	Colorectal adenocarcinoma	n/a	Y
A010526401	BRAF	AMP	NA	2.36665	CNA	Colorectal adenocarcinoma	n/a	Y
A010526401	CCNE1	AMP	NA	2.29079	CNA	Colorectal adenocarcinoma	n/a	Y
A010526401	CDK6	AMP	NA	2.28947	CNA	Colorectal adenocarcinoma	n/a	Y
A8209601	KRAS	G12R	37.9882	NA	MISSENSE	Colorectal adenocarcinoma	subclonal	N
A8572401	ARID1A	Q1342*	16.0092	NA	NONSENSE	Gastric adenocarcinoma	clonal	Y
A8572401	ERBB2	AMP	NA	2.6366	CNA	Gastric adenocarcinoma	n/a	Y
A8572401	KRAS	V14I	0.483508	NA	MISSENSE	Gastric adenocarcinoma	subclonal_minor	Y
A8671901	TP53	R273H	7.03778	NA	MISSENSE	Gastric adenocarcinoma	clonal	Y
A8671901	TP53	W53*	8.06624	NA	NONSENSE	Gastric adenocarcinoma	clonal	Y
A8671901	CCNE1	AMP	NA	3.50905	CNA	Gastric adenocarcinoma	n/a	Y
A8671901	CDK6	AMP	NA	2.21516	CNA	Gastric adenocarcinoma	n/a	Y
A8671901	ERBB2	AMP	NA	15.4665	CNA	Gastric adenocarcinoma	n/a	Y
A8971701	APC	Q1294fs	15.0157	NA	INDEL	Colorectal adenocarcinoma	clonal	Y
A8971701	APC	Q541fs	12.0154	NA	INDEL	Colorectal adenocarcinoma	clonal	Y
A010526401	EGFR	AMP	NA	2.26206	CNA	Colorectal adenocarcinoma	n/a	Y
A010526401	ERBB2	AMP	NA	9.78811	CNA	Colorectal adenocarcinoma	n/a	Y
A010526401	FGFR1	AMP	NA	2.99233	CNA	Colorectal adenocarcinoma	n/a	Y
A010526401	KRAS	AMP	NA	2.24417	CNA	Colorectal adenocarcinoma	n/a	Y
A010526401	MET	AMP	NA	2.184	CNA	Colorectal adenocarcinoma	n/a	Y
A010526401	MYC	AMP	NA	2.73676	CNA	Colorectal adenocarcinoma	n/a	Y
A9086501	TP53	NA	10.046	NA	SPLICE	Endometrial carcinoma	clonal	Y
A9086501	ERBB2	AMP	NA	4.21345	CNA	Endometrial carcinoma	n/a	Y
A9086501	BRCA1	E250*	0.256287	NA	NONSENSE	Endometrial carcinoma	subclonal_minor	Y
A9101201	TP53	G187R	12.6285	NA	SPLICE	Gallbladder carcinoma	clonal	Y
A9101201	ERBB2	AMP	NA	9.70483	CNA	Gallbladder carcinoma	n/a	Y
